# Supplementary material for: Type 1 Diabetes Impairs Cardiomyocyte Contractility in the Left and Right Ventricular Free Walls but Preserves It in the Interventricular Septum
Source: Int J Mol Sci. 2022 Feb 2;23(3):1719. doi: 10.3390/ijms23031719 (PMC8836009; doi:10.3390/ijms23031719)
Supplement: Supplementary file 1 [file ijms-23-01719-s001.zip]

Archive with 1 entries (1 files):
- ijms-1533724-supplementary.pdf
